# Supplementary material for: High Molecular Diversity of Mycobacterium avium subsp. paratuberculosis in Germany Revealed by Multitarget Genotyping
Source: Int J Mol Sci. 2025 May 30;26(11):5273. doi: 10.3390/ijms26115273 (PMC12155428; doi:10.3390/ijms26115273)
Supplement: Supplementary file 1 [file ijms-26-05273-s001.zip]

Archive with 1 entries (1 files):
- ijms-3584899-supplementary.pdf
